# Supplementary material for: Cow manure application effectively regulates the soil bacterial community in tea plantation
Source: BMC Microbiol. 2020 Jul 1;20:190. doi: 10.1186/s12866-020-01871-y (PMC7329415; doi:10.1186/s12866-020-01871-y)
Supplement: Supplementary file 4 — Additional file 4: Table S1. The relative abundance of the dominant phyla and P/A ratio in soil bacterial communities. [file 12866_2020_1871_MOESM4_ESM.xlsx]

## Sheet: Sheet1
Table S1: The relative abundance of the four dominant phyla and P/A ratio in soil bacterial communities. CK: control experiment, UF: urea fertilization, CMF: cow manure fertilization. The P/A ratio was the ratio of Proteobacteria to Acidobacteria
			spring					summer					autumn
Taxon	Proteobacteria	Bacteroidetes	Acidobacteria	Actinobacteria	P/A	Proteobacteria	Acidobacteria	Bacteroidetes	Actinobacteria	P/A	Proteobacteria	Acidobacteria	Bacteroidetes	Actinobacteria	P/A
CK1	26.48	8.4	21.55	7.45	1.22877	28.66	21.15	3.31	14.93	1.35508	29.07	41.01	6.19	7.55	0.708851
CK2	32.43	8.47	21.84	6.95	1.48489	29.16	22.94	2.77	15.23	1.27114	33.34	36.71	6.07	10.15	0.908199
CK3	29.05	8.17	20.44	12.33	1.42123	32.14	26.24	4.25	11.54	1.22485	36.17	18.04	10.28	6.84	2.00499
CK4	19.43	3.14	33.32	10.1	0.583133	33.72	18.2	4.25	13.73	1.85275	35.87	22.57	12.1	9.87	1.58928
CK5	32.76	10.2	19.33	11.3	1.69477	30.65	31.62	3.88	9.29	0.969323	33.75	37.29	6.25	8.28	0.905068
CK6	41.63	14.67	10.52	9.13	3.95722	29.79	23.68	3.4	13.48	1.25802	30.71	37.48	4.82	11.73	0.81937
UF1	23.33	5.59	31.76	12.14	0.734572	27.47	24.08	2.59	17.03	1.14078	29.01	25.29	15.32	11.96	1.14709
UF2	33.8	6.29	27.76	7.73	1.21758	27.82	28.22	4.3	15.25	0.985826	30.58	31.55	5.35	14.76	0.969255
UF3	28.93	5.93	22.71	11.95	1.27389	26.04	38.14	3.31	12.7	0.682748	26.56	41.1	5.69	9.14	0.646229
UF4	28.4	3.55	24.23	12.8	1.1721	27.46	29.51	3.85	16.08	0.930532	34.31	35.11	5.08	9.51	0.977214
UF5	30.91	7.32	23.39	11.63	1.3215	24.37	20.44	3.42	18.4	1.19227	27.84	38.19	5.34	9.14	0.728987
UF6	34.49	3.7	27.32	11.24	1.26245	29.56	22.05	3.74	12.84	1.34059	29.14	27.43	5.8	13.24	1.06234
CMF1	31.89	59.47	0.1	1.53	318.9	31.86	8.14	35.78	5.65	3.914	44.05	7.32	30.17	3.3	6.01776
CMF2	39.83	50.34	0.08	3.57	497.875	23.02	2.28	61.18	2.11	10.0965	41.16	9.9	28.77	4.78	4.15758
CMF3	37.37	18.68	13.21	9	2.82892	35.52	19.81	12.17	7.69	1.79303	44.89	13.95	19.53	4.89	3.21792
CMF4	29.22	49.55	1.42	1.73	20.5775	35.66	5.81	31.93	5.69	6.13769	39.77	20.77	14.46	6.4	1.91478
CMF5	31.78	48.35	2.47	2.17	12.8664	39.91	13.2	20.7	5.92	3.02348	42.45	11.29	19.82	3.23	3.75996
CMF6	24.73	59.72	1.23	1.36	20.1057	40.19	10	25.38	6.25	4.019	51.46	9.53	20.4	4.16	5.39979
